# Supplementary material for: High-altitude adaptation is accompanied by strong signatures of purifying selection in the mitochondrial genomes of three Andean waterfowl
Source: PLoS One. 2024 Jan 3;19(1):e0294842. doi: 10.1371/journal.pone.0294842 (PMC10763953; doi:10.1371/journal.pone.0294842)
Supplement: S1 Table — (XLSX) [file pone.0294842.s001.xlsx]

## Sheet: SUPP Table 1
Supplemental Table 1: Sample and assembly statistics associated with the mitochondrial genome assemblies of the three Andean duck species
Specimen ID	Population	Elevation (m)	Species	Coverage Max	Coverage Avg	Reads	GC Content (%)	End Mt Genome Size (bp)	Final Size (trim)
REW251	HIGH	3789	Yellow-Billed Pintail	312	168.681	30552	49.125	16701	16616
REW247	HIGH	3789	Yellow-Billed Pintail	293	160.478	28788	49.177	16718	16616
REW144	HIGH	3332	Yellow-Billed Pintail	519	226.22	40806	49.188	16710	16616
REW112	HIGH	3494	Yellow-Billed Pintail	203	110.539	19851	49.139	16682	16616
KGM1076	HIGH	3338	Yellow-Billed Pintail	392	224.072	40403	49.122	16704	16616
KGM567	HIGH	3850	Yellow-Billed Pintail	223	117.662	21211	49.132	16702	16616
KGM551	HIGH	3730	Yellow-Billed Pintail	326	202.376	36514	49.198	16727	16616
KGM507	HIGH	3730	Yellow-Billed Pintail	193	91.321	16236	49.057	16703	16616
KGM491	HIGH	3850	Yellow-Billed Pintail	248	135.309	24394	49.158	16705	16616
KGM425	HIGH	4070	Yellow-Billed Pintail	237	139.941	25265	49.141	16709	16616
KGM780	LOW	292	Yellow-Billed Pintail	429	269.366	48421	49.152	16713	16616
KGM765	LOW	335	Yellow-Billed Pintail	382	206.773	37305	49.144	16716	16616
KGM742	LOW	382	Yellow-Billed Pintail	367	190.395	34269	49.177	16719	16616
KGM733	LOW	533	Yellow-Billed Pintail	344	181.846	32680	49.186	16717	16616
KGM731	LOW	914	Yellow-Billed Pintail	373	187.552	33761	49.17	16710	16616
KGM714	LOW	731	Yellow-Billed Pintail	670	399.928	72069	49.14	16707	16616
KGM324	LOW	128	Yellow-Billed Pintail	465	251.228	45324	49.173	16715	16616
KGM309	LOW	140	Yellow-Billed Pintail	502	277.906	49805	49.134	16717	16616
KGM306	LOW	195	Yellow-Billed Pintail	626	336.839	60621	49.192	16714	16616
KGM274	LOW	774	Yellow-Billed Pintail	639	361.15	65177	49.192	16722	16616
Average	-	-	Yellow-Billed Pintail	387.15	211.979	38172.6	49.1549	16710.5	-
KGM1129	HIGH	4020	Speckled Teal	416	197.462	35694	48.558	16719	16602
KGM437	HIGH	3821	Speckled Teal	376	204.558	36615	48.518	16696	16602
KGM449	HIGH	3510	Speckled Teal	195	87.721	15237	48.491	16696	16602
KGM484	HIGH	3820	Speckled Teal	492	246.749	43997	48.577	16705	16602
KGM502	HIGH	3817	Speckled Teal	423	210.487	37722	48.542	16704	16602
KGM543	HIGH	4032	Speckled Teal	446	226.757	40437	48.523	16707	16602
REW092	HIGH	4011	Speckled Teal	226	106.175	18850	48.548	16684	16602
REW132	HIGH	4039	Speckled Teal	801	390.626	70521	48.556	16700	16602
REW219	HIGH	3211	Speckled Teal	784	352.816	63346	48.554	16711	16602
REW237	HIGH	4405	Speckled Teal	557	269.586	48021	48.548	16706	16602
KGM267	LOW	608	Speckled Teal	51	22.099	3766	48.345	16694	16602
KGM275	LOW	774	Speckled Teal	349	187.11	33318	48.574	16715	16602
KGM285	LOW	77	Speckled Teal	241	120.336	21609	48.553	16689	16602
KGM319	LOW	228	Speckled Teal	345	176.232	31574	48.557	16705	16602
KGM699	LOW	698	Speckled Teal	355	168.27	30176	48.581	16694	16602
KGM727	LOW	679	Speckled Teal	500	259.591	46228	48.463	16719	16602
KGM735	LOW	533	Speckled Teal	384	203.623	36583	48.573	16710	16602
KGM747	LOW	860	Speckled Teal	454	232.548	41964	48.631	16707	16602
KGM778	LOW	360	Speckled Teal	709	360.113	65231	48.566	16711	16602
KGM790	LOW	107	Speckled Teal	365	186.884	33560	48.591	16716	16602
Average	-	-	Speckled Teal	423.45	210.487	37722.4	48.5424	16704.4	-
REW286	HIGH	871	Cinnamon Teal	1213	701.88	127107	48.182	16733	16601
REW272	HIGH	3853	Cinnamon Teal	624	314.8	56953	48.186	16707	16601
REW269	HIGH	824	Cinnamon Teal	686	318.913	57665	48.204	16709	16601
REW259	HIGH	3636	Cinnamon Teal	564	248.891	45050	48.185	16710	16601
REW255	HIGH	3781	Cinnamon Teal	465	196.954	35407	48.243	16693	16601
REW253	HIGH	3743	Cinnamon Teal	448	217.549	39296	48.197	16709	16601
REW238	HIGH	3533	Cinnamon Teal	594	302.782	54882	48.178	16748	16601
KGM533	HIGH	3735	Cinnamon Teal	370	176.615	31446	48.179	16700	16601
KGM527	HIGH	3735	Cinnamon Teal	559	282.102	49996	48.175	16703	16601
KGM486	HIGH	3808	Cinnamon Teal	602	357.369	64468	48.198	16708	16601
REW316	LOW	9	Cinnamon Teal	470	233.267	42192	48.186	16701	16601
REW305	LOW	8	Cinnamon Teal	446	207.613	36960	48.16	16702	16601
REW301	LOW	10	Cinnamon Teal	510	258.857	46856	48.192	16712	16601
REW235	LOW	7	Cinnamon Teal	465	196.954	35407	48.243	16693	16601
REW207	LOW	14	Cinnamon Teal	512	242.823	43473	48.135	16719	16601
REW206	LOW	14	Cinnamon Teal	603	321.493	58399	48.18	16713	16601
REW203	LOW	15	Cinnamon Teal	427	189.373	33764	48.128	16702	16601
REW200	LOW	23	Cinnamon Teal	448	237.392	42937	48.189	16709	16601
REW193	LOW	13	Cinnamon Teal	535	245.063	43508	48.174	16706	16601
REW081	LOW	15	Cinnamon Teal	354	173.502	30501	48.262	16709	16601
Average	-	-	Cinnamon Teal	544.75	271.21	48813.3	48.1888	16709.3	-
