# Supplementary material for: High-altitude adaptation is accompanied by strong signatures of purifying selection in the mitochondrial genomes of three Andean waterfowl
Source: PLoS One. 2024 Jan 3;19(1):e0294842. doi: 10.1371/journal.pone.0294842 (PMC10763953; doi:10.1371/journal.pone.0294842)
Supplement: S2 Table — (XLSX) [file pone.0294842.s002.xlsx]

## Sheet: SUPP Table 2
Supplemental Table 2: Tamura-Nei genetic distance between low- and high-altitude populations of the three Andean duck species
Gene	No. bp	Yellow-billed Pintail	Cinnamon Teal	Speckled Teal
ND1	978	0.00252266	0.00096979	0.00591714
ND2	1042	0.000578474	0.00143917	0.00260941
COX1	1551	0	0	0.00351
COX2	687	0.00044	0	0.00039
ATP8	171	0.00181	0	0
ATP6	684	0.00213529	0.000304413	0.00556678
COX3	784	0	0	0
ND3	352	0.00308	0.00394	0.01562
ND4L	297	0	0	0.00132
ND4	1378	0	0.00044	0.00044
ND5	1824	0.00016	0.00017	0.0034
CytB	1143	0.000789052	0	0.002086
ND6	522	0.00116491	0	0.000581896
Avg	-	0.000959622	0.000605281	0.00340494
