# Supplementary material for: High-altitude adaptation is accompanied by strong signatures of purifying selection in the mitochondrial genomes of three Andean waterfowl
Source: PLoS One. 2024 Jan 3;19(1):e0294842. doi: 10.1371/journal.pone.0294842 (PMC10763953; doi:10.1371/journal.pone.0294842)
Supplement: S3 Table — (XLSX) [file pone.0294842.s003.xlsx]

## Sheet: SUPP Table 3
Supplemental Table 3: Significant FST values in the mitochondrial genome of Speckled Teal
Gene	Locus	SSD	d.f.	Va	% variation	SSD	d.f.	Vb	% variation	FST	P-value
dLoop	110	4.05	1	0.4	88.8889	0.9	18	0.05	11.1111	0.88889	0
dLoop	171	3.2	1	0.31	75.6098	1.8	18	0.1	24.3902	0.7561	0
dLoop	201	4.05	1	0.4	88.8889	0.9	18	0.05	11.1111	0.88889	0
dLoop	204	4.05	1	0.4	88.8889	0.9	18	0.05	11.1111	0.88889	0
dLoop	210	4.05	1	0.4	88.8889	0.9	18	0.05	11.1111	0.88889	0
dLoop	215	4.05	1	0.4	88.8889	0.9	18	0.05	11.1111	0.88889	0.00098
dLoop	217	4.05	1	0.4	88.8889	0.9	18	0.05	11.1111	0.88889	0
dLoop	225	4.05	1	0.4	88.8889	0.9	18	0.05	11.1111	0.88889	0
dLoop	252	4.05	1	0.4	88.8889	0.9	18	0.05	11.1111	0.88889	0
dLoop	253	1.8	1	0.16333	49.495	3	18	0.16667	50.505	0.49495	0.01857
dLoop	254	4.05	1	0.4	88.8889	0.9	18	0.05	11.1111	0.88889	0
dLoop	255	4.05	1	0.4	88.8889	0.9	18	0.05	11.1111	0.88889	0
dLoop	266	4.05	1	0.4	88.8889	0.9	18	0.05	11.1111	0.88889	0
dLoop	276	4.05	1	0.4	88.8889	0.9	18	0.05	11.1111	0.88889	0
dLoop	287	4.05	1	0.4	88.8889	0.9	18	0.05	11.1111	0.88889	0.00098
dLoop	288	3.2	1	0.31	75.6098	1.8	18	0.1	24.3902	0.7561	0.00098
dLoop	290	4.05	1	0.4	88.8889	0.9	18	0.05	11.1111	0.88889	0.00098
dLoop	294	4.05	1	0.4	88.8889	0.9	18	0.05	11.1111	0.88889	0
dLoop	323	1.8	1	0.16667	55.5556	2.4	18	0.13333	44.4444	0.55556	0.01271
dLoop	326	4.05	1	0.4	88.8889	0.9	18	0.05	11.1111	0.88889	0
dLoop	339	3.2	1	0.31	75.6098	1.8	18	0.1	24.3902	0.7561	0.00098
dLoop	347	3.2	1	0.31	75.6098	1.8	18	0.1	24.3902	0.7561	0.00098
dLoop	349	2.45	1	0.23333	66.6667	2.1	18	0.11667	33.3333	0.66667	0.00391
dLoop	353	4.05	1	0.4	88.8889	0.9	18	0.05	11.1111	0.88889	0
dLoop	405	4.05	1	0.4	88.8889	0.9	18	0.05	11.1111	0.88889	0
dLoop	751	4.05	1	0.4	88.8889	0.9	18	0.05	11.1111	0.88889	0
dLoop	766	4.05	1	0.4	88.8889	0.9	18	0.05	11.1111	0.88889	0
dLoop	899	4.05	1	0.4	88.8889	0.9	18	0.05	11.1111	0.88889	0
dLoop	926	3.2	1	0.31111	77.7778	1.6	18	0.08889	22.2222	0.77778	0
dLoop	927	3.2	1	0.31111	77.7778	1.6	18	0.08889	22.2222	0.77778	0
dLoop	947	1.8	1	0.16667	55.5556	2.4	18	0.13333	44.4444	0.55556	0.01564
l-rRNA	2603	4.05	1	0.4	88.8889	0.9	18	0.05	11.1111	0.88889	0
l-rRNA	2929	4.05	1	0.4	88.8889	0.9	18	0.05	11.1111	0.88889	0
l-rRNA	3431	4.05	1	0.4	88.8889	0.9	18	0.05	11.1111	0.88889	0.00098
ND1	4191	3.83684	1	0.39941	88.2965	0.9	17	0.05294	11.7035	0.88296	0
ND1	4232	4.05	1	0.4	88.8889	0.9	18	0.05	11.1111	0.88889	0
ND1	4301	3.2	1	0.31	75.6098	1.8	18	0.1	24.3902	0.7561	0
ND1	4409	1.8	1	0.16667	55.5556	2.4	18	0.13333	44.4444	0.55556	0.00684
ND1	4436	4.05	1	0.4	88.8889	0.9	18	0.05	11.1111	0.88889	0
ND1	4454	4.05	1	0.4	88.8889	0.9	18	0.05	11.1111	0.88889	0
ND1	4457	3.2	1	0.31	75.6098	1.8	18	0.1	24.3902	0.7561	0.00098
ND1	4484	4.05	1	0.4	88.8889	0.9	18	0.05	11.1111	0.88889	0
ND1	4710	4.05	1	0.4	88.8889	0.9	18	0.05	11.1111	0.88889	0
ND1	4715	4.05	1	0.4	88.8889	0.9	18	0.05	11.1111	0.88889	0
ND1	4852	4.05	1	0.4	88.8889	0.9	18	0.05	11.1111	0.88889	0
ND2	5066	4.05	1	0.4	88.8889	0.9	18	0.05	11.1111	0.88889	0
ND2	5255	3.65	1	0.35556	79.0123	1.7	18	0.09444	20.9876	0.79012	0
ND2	5763	4.05	1	0.4	88.8889	0.9	18	0.05	11.1111	0.88889	0
ND2	5774	4.05	1	0.4	88.8889	0.9	18	0.05	11.1111	0.88889	0
ND2	5807	4.05	1	0.4	88.8889	0.9	18	0.05	11.1111	0.88889	0
ND2	6104	4.05	1	0.4	88.8889	0.9	18	0.05	11.1111	0.88889	0
tRNA-Ala	6237	4.05	1	0.4	88.8889	0.9	18	0.05	11.1111	0.88889	0
COX1	6546	3.2	1	0.31	75.6098	1.8	18	0.1	24.3902	0.7561	0.00196
COX1	6583	4.05	1	0.4	88.8889	0.9	18	0.05	11.1111	0.88889	0.00098
COX1	6735	4.05	1	0.4	88.8889	0.9	18	0.05	11.1111	0.88889	0
COX1	6741	4.05	1	0.4	88.8889	0.9	18	0.05	11.1111	0.88889	0.00098
COX1	6933	4.05	1	0.4	88.8889	0.9	18	0.05	11.1111	0.88889	0.00098
COX1	7011	4.05	1	0.4	88.8889	0.9	18	0.05	11.1111	0.88889	0
COX1	7173	4.05	1	0.4	88.8889	0.9	18	0.05	11.1111	0.88889	0
COX1	7233	4.05	1	0.4	88.8889	0.9	18	0.05	11.1111	0.88889	0
COX1	7311	4.05	1	0.4	88.8889	0.9	18	0.05	11.1111	0.88889	0
COX1	7326	4.05	1	0.4	88.8889	0.9	18	0.05	11.1111	0.88889	0
COX1	7482	4.05	1	0.4	88.8889	0.9	18	0.05	11.1111	0.88889	0
COX1	7614	3.2	1	0.31	75.6098	1.8	18	0.1	24.3902	0.7561	0.00098
COX1	7675	4.05	1	0.4	88.8889	0.9	18	0.05	11.1111	0.88889	0
COX1	7845	4.05	1	0.4	88.8889	0.9	18	0.05	11.1111	0.88889	0
COX1	7848	4.05	1	0.4	88.8889	0.9	18	0.05	11.1111	0.88889	0
COX2	8551	4.05	1	0.4	88.8889	0.9	18	0.05	11.1111	0.88889	0
COX2	8602	1.38889	1	0.13889	50	2.22222	16	0.13889	50	0.5	0.02737
COX2	8680	4.05	1	0.4	88.8889	0.9	18	0.05	11.1111	0.88889	0
COX2	8809	4.05	1	0.4	88.8889	0.9	18	0.05	11.1111	0.88889	0
ATP8	9003	4.05	1	0.4	88.8889	0.9	18	0.05	11.1111	0.88889	0.00098
ATP6	9117	3.2	1	0.31	75.6098	1.8	18	0.1	24.3902	0.7561	0.00196
ATP6	9264	4.05	1	0.4	88.8889	0.9	18	0.05	11.1111	0.88889	0
ATP6	9338	4.05	1	0.4	88.8889	0.9	18	0.05	11.1111	0.88889	0
ATP6	9443	4.05	1	0.4	88.8889	0.9	18	0.05	11.1111	0.88889	0
ATP6	9533	4.05	1	0.4	88.8889	0.9	18	0.05	11.1111	0.88889	0
COX3	9781	4.05	1	0.4	88.8889	0.9	18	0.05	11.1111	0.88889	0
COX3	9823	1.8	1	0.16667	55.5556	2.4	18	0.13333	44.4444	0.55556	0.01662
COX3	10132	4.05	1	0.4	88.8889	0.9	18	0.05	11.1111	0.88889	0
COX3	10198	4.05	1	0.4	88.8889	0.9	18	0.05	11.1111	0.88889	0
COX3	10246	4.05	1	0.4	88.8889	0.9	18	0.05	11.1111	0.88889	0
COX3	10264	3.2	1	0.31	75.6098	1.8	18	0.1	24.3902	0.7561	0.00196
ND3	10843	5	1	0.5	100	0	18	0	0	1	0
ND3	10866	4.05	1	0.4	88.8889	0.9	18	0.05	11.1111	0.88889	0
ND3	10935	4.05	1	0.4	88.8889	0.9	18	0.05	11.1111	0.88889	0
ND4L	11135	1.8	1	0.16667	55.5556	2.4	18	0.13333	44.4444	0.55556	0.00587
ND4L	11216	4.05	1	0.4	88.8889	0.9	18	0.05	11.1111	0.88889	0
ND4	11458	4.05	1	0.4	88.8889	0.9	18	0.05	11.1111	0.88889	0.00098
ND4	11500	4.05	1	0.4	88.8889	0.9	18	0.05	11.1111	0.88889	0
ND4	11530	4.05	1	0.4	88.8889	0.9	18	0.05	11.1111	0.88889	0
ND4	11560	4.05	1	0.4	88.8889	0.9	18	0.05	11.1111	0.88889	0
ND4	11800	4.05	1	0.4	88.8889	0.9	18	0.05	11.1111	0.88889	0
ND4	12025	4.05	1	0.4	88.8889	0.9	18	0.05	11.1111	0.88889	0
ND4	12082	4.05	1	0.4	88.8889	0.9	18	0.05	11.1111	0.88889	0
ND4	12109	4.05	1	0.4	88.8889	0.9	18	0.05	11.1111	0.88889	0
ND4	12409	4.05	1	0.4	88.8889	0.9	18	0.05	11.1111	0.88889	0
ND4	12412	4.05	1	0.4	88.8889	0.9	18	0.05	11.1111	0.88889	0
ND4	12685	4.05	1	0.4	88.8889	0.9	18	0.05	11.1111	0.88889	0
ND5	13294	4.05	1	0.4	88.8889	0.9	18	0.05	11.1111	0.88889	0
ND5	13353	4.05	1	0.4	88.8889	0.9	18	0.05	11.1111	0.88889	0
ND5	13380	4.05	1	0.4	88.8889	0.9	18	0.05	11.1111	0.88889	0
ND5	13479	4.05	1	0.4	88.8889	0.9	18	0.05	11.1111	0.88889	0
ND5	13575	4.05	1	0.4	88.8889	0.9	18	0.05	11.1111	0.88889	0
ND5	13710	4.05	1	0.4	88.8889	0.9	18	0.05	11.1111	0.88889	0
ND5	13893	4.05	1	0.4	88.8889	0.9	18	0.05	11.1111	0.88889	0
ND5	14338	4.05	1	0.4	88.8889	0.9	18	0.05	11.1111	0.88889	0
ND5	14463	3.35	1	0.32222	71.6049	2.3	18	0.12778	28.3951	0.71605	0.00098
ND5	14535	3.24265	1	0.37593	86.5672	0.875	15	0.05833	13.4328	0.86567	0
ND5	14586	2.60417	1	0.33929	85.0746	0.83333	14	0.05952	14.9254	0.85075	0.00098
CTYB	14753	4.05	1	0.4	88.8889	0.9	18	0.05	11.1111	0.88889	0
CTYB	15062	2.04167	1	0.36641	80.7229	0.875	10	0.0875	19.2771	0.80723	0.01369
CTYB	15548	4.05	1	0.4	88.8889	0.9	18	0.05	11.1111	0.88889	0
CTYB	15605	4.05	1	0.4	88.8889	0.9	18	0.05	11.1111	0.88889	0
CTYB	15737	1.8	1	0.16667	55.5556	2.4	18	0.13333	44.4444	0.55556	0.00489
tRNA-Thr	15937	4.05	1	0.4	88.8889	0.9	18	0.05	11.1111	0.88889	0
ND6	16403	4.05	1	0.4	88.8889	0.9	18	0.05	11.1111	0.88889	0
ND6	16502	4.05	1	0.4	88.8889	0.9	18	0.05	11.1111	0.88889	0
ND6	16526	4.05	1	0.4	88.8889	0.9	18	0.05	11.1111	0.88889	0
