# Supplementary material for: High-altitude adaptation is accompanied by strong signatures of purifying selection in the mitochondrial genomes of three Andean waterfowl
Source: PLoS One. 2024 Jan 3;19(1):e0294842. doi: 10.1371/journal.pone.0294842 (PMC10763953; doi:10.1371/journal.pone.0294842)
Supplement: S4 Table — (XLSX) [file pone.0294842.s004.xlsx]

## Sheet: SUPP Table 4
Supplemental Table 4: Significant instances of selection across sites using FUBAR (Fast, Unconstrained Bayesian AppRoximation) for each of the three species: Cinnamon Teal (CT), Speckled Teal (ST), Yellow Billed Pintail (YBP).
Species	Gene	Site	α	β	β-α	Prob[α>β]	Prob[α<β]	BayesFactor[α<β]	Selection Type
CT	ATP6	97	29.805	3.404	-26.401	0.906	0.062	0.076	Purifying
CT	COX1	295	31.386	3.82	-27.567	0.906	0.059	0.075	Purifying
CT	COX1	337	31.218	3.834	-27.384	0.905	0.06	0.076	Purifying
CT	COX1	502	31.473	3.835	-27.638	0.906	0.059	0.074	Purifying
ST	ATP6	183	28.741	2.453	-26.288	0.921	0.054	0.07	Purifying
ST	COX1	24	30.559	2.018	-28.541	0.941	0.04	0.059	Purifying
ST	COX1	53	24.551	2.458	-22.093	0.902	0.071	0.107	Purifying
ST	COX1	86	28.189	2.459	-25.73	0.92	0.055	0.082	Purifying
ST	COX1	87	26.574	1.591	-24.983	0.932	0.049	0.073	Purifying
ST	COX1	89	30.01	1.433	-28.577	0.95	0.035	0.051	Purifying
ST	COX1	122	31.106	1.433	-29.673	0.954	0.032	0.047	Purifying
ST	COX1	179	25.947	2.06	-23.887	0.918	0.059	0.087	Purifying
ST	COX1	188	30.133	2.068	-28.064	0.937	0.043	0.063	Purifying
ST	COX1	233	26.575	2.055	-24.52	0.922	0.056	0.083	Purifying
ST	COX1	253	25.725	2.017	-23.708	0.918	0.059	0.088	Purifying
ST	COX1	279	24.551	2.458	-22.093	0.902	0.071	0.107	Purifying
ST	COX1	285	33.927	2.019	-31.909	0.956	0.027	0.04	Purifying
ST	COX1	336	30.201	1.469	-28.732	0.95	0.035	0.051	Purifying
ST	COX1	380	31.915	1.897	-30.018	0.948	0.035	0.05	Purifying
ST	COX1	402	29.956	1.521	-28.436	0.948	0.037	0.054	Purifying
ST	COX1	406	27.978	2.459	-25.519	0.919	0.056	0.083	Purifying
ST	COX1	416	29.748	2.018	-27.73	0.936	0.044	0.064	Purifying
ST	COX1	429	29.856	2.037	-27.819	0.937	0.044	0.064	Purifying
ST	COX1	440	29.443	1.837	-27.606	0.939	0.043	0.062	Purifying
ST	COX1	457	29.995	1.598	-28.396	0.947	0.037	0.055	Purifying
ST	COX1	458	26.314	2.017	-24.297	0.921	0.057	0.084	Purifying
ST	COX1	504	31.441	1.854	-29.587	0.947	0.036	0.052	Purifying
ST	COX2	130	27.978	3.037	-24.942	0.905	0.065	0.084	Purifying
ST	COX3	6	30.841	2.277	-28.564	0.937	0.042	0.057	Purifying
ST	COX3	20	27.228	2.219	-25.009	0.921	0.055	0.076	Purifying
ST	COX3	30	29.151	2.22	-26.931	0.93	0.048	0.065	Purifying
ST	COX3	145	25.335	1.885	-23.45	0.92	0.058	0.08	Purifying
ST	COX3	161	30.841	2.277	-28.564	0.937	0.042	0.057	Purifying
ST	COX3	167	31.928	1.94	-29.987	0.948	0.035	0.047	Purifying
ST	CYTB	6	27.193	1.414	-25.779	0.938	0.046	0.063	Purifying
ST	CYTB	36	23.879	1.713	-22.165	0.916	0.061	0.086	Purifying
ST	CYTB	113	29.379	1.732	-27.646	0.942	0.041	0.056	Purifying
ST	CYTB	123	27.875	1.5	-26.374	0.94	0.043	0.059	Purifying
ST	CYTB	124	27.911	2.145	-25.766	0.926	0.051	0.071	Purifying
ST	CYTB	127	27.875	1.5	-26.374	0.94	0.043	0.059	Purifying
ST	CYTB	130	23.272	1.595	-21.677	0.915	0.063	0.089	Purifying
ST	CYTB	139	23.758	1.628	-22.13	0.917	0.061	0.086	Purifying
ST	CYTB	283	21.611	1.379	-20.232	0.912	0.066	0.094	Purifying
ST	CYTB	334	27.797	1.965	-25.832	0.93	0.049	0.069	Purifying
ST	ND1	177	24.413	1.479	-22.935	0.923	0.057	0.077	Purifying
ST	ND1	178	28.945	2.155	-26.79	0.93	0.048	0.063	Purifying
ST	ND1	193	29.786	2	-27.786	0.938	0.043	0.056	Purifying
ST	ND2	90	30.435	3.262	-27.173	0.914	0.056	0.075	Purifying
ST	ND2	246	24.991	2.5	-22.491	0.901	0.071	0.095	Purifying
ST	ND2	257	29.078	3.185	-25.893	0.908	0.061	0.082	Purifying
ST	ND2	275	30.047	1.871	-28.176	0.94	0.042	0.055	Purifying
ST	ND2	345	30.748	2.071	-28.677	0.939	0.041	0.054	Purifying
ST	ND4	43	29.309	2.282	-27.028	0.928	0.049	0.067	Purifying
ST	ND4	57	25.149	2.43	-22.719	0.903	0.07	0.097	Purifying
ST	ND4	61	36.641	2.921	-33.72	0.962	0.016	0.021	Purifying
ST	ND4	67	23.37	1.722	-21.648	0.91	0.066	0.092	Purifying
ST	ND4	77	29.799	2.283	-27.516	0.93	0.048	0.065	Purifying
ST	ND4	157	25.145	2.271	-22.874	0.907	0.067	0.093	Purifying
ST	ND4	194	27.643	2.885	-24.758	0.906	0.065	0.09	Purifying
ST	ND4	232	29.785	1.658	-28.127	0.943	0.04	0.054	Purifying
ST	ND4	260	29.313	2.45	-26.863	0.924	0.051	0.07	Purifying
ST	ND4	268	28.361	1.552	-26.81	0.939	0.044	0.059	Purifying
ST	ND4	315	27.643	2.885	-24.758	0.906	0.065	0.09	Purifying
ST	ND4	452	23.368	1.622	-21.745	0.913	0.065	0.09	Purifying
ST	ND4L	32	28.136	2.274	-25.862	0.921	0.055	0.067	Purifying
ST	ND5	34	26.208	1.533	-24.675	0.933	0.049	0.071	Purifying
ST	ND5	136	25.029	1.254	-23.775	0.934	0.049	0.072	Purifying
ST	ND5	147	24.411	1.175	-23.237	0.933	0.05	0.073	Purifying
ST	ND5	156	28.774	2.097	-26.677	0.932	0.047	0.068	Purifying
ST	ND5	186	25.061	2.304	-22.757	0.909	0.065	0.096	Purifying
ST	ND5	189	20.407	1.243	-19.164	0.911	0.067	0.1	Purifying
ST	ND5	221	28.729	1.263	-27.466	0.95	0.037	0.052	Purifying
ST	ND5	255	27.465	1.283	-26.182	0.943	0.042	0.06	Purifying
ST	ND5	266	24.358	2.008	-22.351	0.913	0.063	0.093	Purifying
ST	ND5	286	26.083	1.533	-24.55	0.932	0.049	0.071	Purifying
ST	ND5	323	26.299	2.018	-24.281	0.923	0.055	0.081	Purifying
ST	ND5	327	28.901	1.924	-26.977	0.936	0.044	0.064	Purifying
ST	ND5	351	26.174	2.081	-24.092	0.921	0.056	0.083	Purifying
ST	ND5	417	27.704	1.539	-26.165	0.939	0.044	0.063	Purifying
ST	ND5	429	29.718	2.102	-27.616	0.936	0.043	0.063	Purifying
ST	ND5	517	37.504	2.079	-35.425	0.978	0.008	0.011	Purifying
ST	ND5	527	25.407	2.306	-23.101	0.911	0.063	0.093	Purifying
ST	ND5	541	27.301	1.567	-25.734	0.937	0.045	0.065	Purifying
ST	ND5	558	25.023	2.411	-22.613	0.907	0.066	0.098	Purifying
ST	ND6	3	29.074	2.301	-26.773	0.927	0.05	0.064	Purifying
ST	ND6	12	24.959	2.369	-22.59	0.905	0.068	0.089	Purifying
ST	ND6	20	25.064	1.491	-23.573	0.926	0.055	0.07	Purifying
YBP	ATP8	2	24.734	2.325	-22.408	0.904	0.069	0.087	Purifying
YBP	COX1	73	32.266	4.072	-28.194	0.905	0.058	0.076	Purifying
YBP	COX1	161	32.233	3.612	-28.621	0.914	0.054	0.069	Purifying
YBP	COX1	219	31.978	3.638	-28.34	0.912	0.055	0.071	Purifying
YBP	COX1	344	30.943	3.614	-27.33	0.908	0.059	0.077	Purifying
YBP	COX1	463	31.107	3.624	-27.483	0.908	0.059	0.076	Purifying
YBP	COX1	479	32.724	3.576	-29.148	0.917	0.051	0.066	Purifying
YBP	COX2	15	25.732	2.296	-23.436	0.91	0.064	0.084	Purifying
YBP	COX2	54	28.709	2.007	-26.702	0.931	0.048	0.062	Purifying
YBP	COX2	119	25.73	2.226	-23.504	0.911	0.063	0.083	Purifying
YBP	COX2	122	27.117	1.92	-25.197	0.925	0.053	0.069	Purifying
YBP	COX2	130	27.805	2.351	-25.454	0.919	0.056	0.073	Purifying
YBP	COX2	201	25.464	2	-23.464	0.915	0.061	0.08	Purifying
YBP	COX3	135	31.296	3.118	-28.179	0.92	0.052	0.065	Purifying
YBP	COX3	205	29.09	3.312	-25.778	0.905	0.064	0.081	Purifying
YBP	CYTB	342	27.164	2.741	-24.423	0.907	0.064	0.085	Purifying
YBP	CYTB	379	28.033	1.823	-26.209	0.932	0.048	0.063	Purifying
YBP	ND1	55	29.824	2.242	-27.582	0.932	0.046	0.061	Purifying
YBP	ND1	81	24.142	2.091	-22.051	0.907	0.068	0.091	Purifying
YBP	ND1	82	29.634	2.242	-27.393	0.931	0.047	0.062	Purifying
YBP	ND1	103	28.472	1.937	-26.535	0.932	0.048	0.063	Purifying
YBP	ND1	161	26.375	2.026	-24.349	0.92	0.057	0.076	Purifying
YBP	ND1	171	25.828	1.988	-23.84	0.918	0.059	0.078	Purifying
YBP	ND1	266	25.826	2.759	-23.068	0.901	0.07	0.094	Purifying
YBP	ND1	314	26.012	2.757	-23.255	0.902	0.069	0.093	Purifying
YBP	ND2	217	29.294	2.653	-26.641	0.919	0.054	0.07	Purifying
YBP	ND2	233	28.899	2.971	-25.928	0.911	0.06	0.078	Purifying
YBP	ND2	250	29.232	2.972	-26.26	0.913	0.058	0.076	Purifying
YBP	ND2	260	31.058	3.006	-28.052	0.921	0.051	0.066	Purifying
YBP	ND4	6	28.615	3.115	-25.499	0.906	0.064	0.085	Purifying
YBP	ND4	17	28.005	3.114	-24.891	0.903	0.066	0.089	Purifying
YBP	ND4	21	29.984	2.935	-27.049	0.917	0.055	0.074	Purifying
YBP	ND4	72	31.279	2.007	-29.273	0.941	0.04	0.052	Purifying
YBP	ND4	151	29.034	2.664	-26.371	0.918	0.056	0.075	Purifying
YBP	ND4	178	31.166	2.444	-28.722	0.932	0.045	0.059	Purifying
YBP	ND4	187	31.285	2.533	-28.752	0.931	0.045	0.06	Purifying
YBP	ND4	250	29.407	2.568	-26.839	0.921	0.053	0.071	Purifying
YBP	ND4	281	31.28	2.068	-29.212	0.94	0.04	0.053	Purifying
YBP	ND4	351	28.005	3.114	-24.891	0.903	0.066	0.089	Purifying
YBP	ND4L	34	25.877	2.38	-23.497	0.906	0.067	0.082	Purifying
YBP	ND5	123	27.743	3.13	-24.613	0.903	0.066	0.092	Purifying
YBP	ND5	236	29.215	2.072	-27.143	0.932	0.047	0.063	Purifying
YBP	ND5	272	28.44	2.716	-25.724	0.915	0.058	0.079	Purifying
YBP	ND5	275	29.104	3.12	-25.984	0.91	0.06	0.082	Purifying
YBP	ND5	276	29.874	2.395	-27.479	0.929	0.048	0.065	Purifying
YBP	ND5	281	28.866	3.136	-25.731	0.909	0.061	0.084	Purifying
YBP	ND5	312	29.229	2.644	-26.585	0.92	0.054	0.073	Purifying
YBP	ND5	379	28.678	3.135	-25.544	0.908	0.062	0.085	Purifying
YBP	ND5	419	30.286	2.787	-27.499	0.923	0.051	0.069	Purifying
YBP	ND6	18	24.36	2.286	-22.074	0.905	0.069	0.093	Purifying
YBP	ND6	33	26.967	1.962	-25.005	0.925	0.053	0.07	Purifying
YBP	ND6	68	26.968	1.962	-25.005	0.925	0.053	0.07	Purifying
YBP	ND6	79	24.447	0.864	-23.583	0.941	0.045	0.059	Purifying
YBP	ND6	91	22.676	1.062	-21.614	0.926	0.056	0.075	Purifying
YBP	ND6	111	25.697	2.677	-23.02	0.902	0.069	0.093	Purifying
YBP	ND6	120	18.842	1.027	-17.815	0.907	0.071	0.097	Purifying
YBP	ND6	133	25.478	1.956	-23.522	0.918	0.06	0.079	Purifying
