# Supplementary material for: High-altitude adaptation is accompanied by strong signatures of purifying selection in the mitochondrial genomes of three Andean waterfowl
Source: PLoS One. 2024 Jan 3;19(1):e0294842. doi: 10.1371/journal.pone.0294842 (PMC10763953; doi:10.1371/journal.pone.0294842)
Supplement: S5 Table — (XLSX) [file pone.0294842.s005.xlsx]

## Sheet: SUPP Table 5
Supplemental Table 5: Tajima's D statistics calculated in MEGA for mitochondrial gene regions of three Andean duck species
		All Individuals (Full population)						High altitude population						Low altitude population
MT Region	Species	m	S	ps	theta	pi	D	m	S	ps	theta	pi	D	m	S	ps	theta	pi	D
Full mtDNA	Cinnamon Teal	20	79	0.004752	0.00134	0.00062	-2.06728	10	41	0.002466	0.000872	0.000618	-1476823	10	49	0.002948	0.001042	0.000678	-1.70733
Full mtDNA	Speckled Teal	20	228	0.013709	0.003864	0.004442	0.621926	10	189	0.011364	0.004017	0.002815	-1.492	10	54	0.003247	0.001148	0.000643	-2.15488
Full mtDNA	Yellow Billed Pintail	20	150	0.008975	0.00253	0.001562	-1.58239	10	103	0.006163	0.002178	0.001706	-1.0752	10	80	0.004787	0.001692	0.001413	-0.813059
ATP6	Cinnamon Teal	20	1	0.004386	0.001236	0.000439	-1.16439	10	0	0	0	0	n/c	10	1	0.004386	0.00155	0.000877	-1.11173
ATP6	Speckled Teal	20	3	0.013158	0.003709	0.005032	0.95311	10	2	0.008772	0.003101	0.001754	-1.40085	10	3	0.013158	0.004492	0.00303	-1.1139
ATP6	Yellow Billed Pintail	20	2	0.008772	0.002473	0.003116	0.6105	10	2	0.008772	0.003101	0.003996	0.931582	10	1	0.004386	0.00155	0.002339	1.30268
ATP8	Cinnamon Teal	20	0	0	0	0	n/c	10	0	0	0	0	n/c	10	0	0	0	0	n/c
ATP8	Speckled Teal	20	0	0	0	0	n/c	10	0	0	0	0	n/c	10	0	0	0	0	n/c
ATP8	Yellow Billed Pintail	20	1	0.017544	0.004945	0.001754	-1.16439	10	0	0	0	0	n/c	10	1	0.017544	0.006202	0.003509	-1.11173
CYTB	Cinnamon Teal	20	0	0	0	0	n/c	10	0	0	0	0	n/c	10	0	0	0	0	n/c
CYTB	Speckled Teal	20	3	0.0078784	0.002219	0.001672	-0.659391	10	3	0.007874	0.002783	0.002975	0.2425	10	0	0	0	0	n/c
CYTB	Yellow Billed Pintail	20	3	0.0078784	0.002219	0.000787	-1.72331	10	1	0.002625	0.000928	0.000525	-1.11173	10	2	0.005249	0.001856	0.00105	-1.40085
COX1	Cinnamon Teal	20	0	0	0	0	n/c	10	0	0	0	0	n/c	10	0	0	0	0	n/c
COX1	Speckled Teal	20	2	0.003868	0.00109	0.002019	1.98958	10	2	0.003868	0.001367	0.000774	-1.40085	10	0	0	0	0	n/c
COX1	Yellow Billed Pintail	20	0	0	0	0	n/c	10	0	0	0	0	n/c	10	0	0	0	0	n/c
COX2	Cinnamon Teal	20	0	0	0	0	n/c	10	0	0	0	0	n/c	10	0	0	0	0	n/c
COX2	Speckled Teal	20	1	0.004367	0.001231	0.000391	-1.23178	10	0	0	0	0	n/c	10	1	0.004367	0.001544	0.000776	-1.27269
COX2	Yellow Billed Pintail	20	1	0.004367	0.001231	0.000437	-1.16432	10	1	0.004367	0.001544	0.000873	-1.11173	10	0	0	0	0	n/c
COX3	Cinnamon Teal	20	0	0	0	0	n/c	10	0	0	0	0	n/c	10	0	0	0	0	n/c
COX3	Speckled Teal	20	0	0	0	0	n/c	10	0	0	0	0	n/c	10	0	0	0	0	n/c
COX3	Yellow Billed Pintail	20	0	0	0	0	n/c	10	0	0	0	0	n/c	10	0	0	0	0	n/c
ND1	Cinnamon Teal	20	2	0.006135	0.001729	0.000888	-1.1407	10	0	0	0	0	n/c	10	2	0.006135	0.002169	0.001704	-0.69098
ND1	Speckled Teal	20	3	0.009202	0.002594	0.003358	0.786873	10	2	0.006135	0.002169	0.001227	-1.40085	10	3	0.009202	0.003142	0.001617	-1.66072
ND1	Yellow Billed Pintail	20	4	0.01227	0.003459	0.002502	-0.800294	10	3	0.009202	0.003253	0.002931	-0.355906	10	2	0.006135	0.002169	0.002249	0.12031
ND2	Cinnamon Teal	20	5	0.014368	0.00405	0.001376	-2.01999	10	1	0.002874	0.001016	0.000575	-1.11173	10	4	0.011494	0.004063	0.002043	-1.90842
ND2	Speckled Teal	20	1	0.002874	0.00081	0.001497	1.53133	10	1	0.002874	0.001016	0.000575	-1.11173	10	0	0	0	0	n/c
ND2	Yellow Billed Pintail	20	4	0.1227	0.003459	0.002502	-0.800294	10	3	0.009202	0.003253	0.002931	-0.355906	10	2	0.006135	0.002169	0.002249	0.120301
ND3	Cinnamon Teal	20	2	0.016949	0.004777	0.00388	-0.44022	10	2	0.016494	0.005991	0.004708	-0.69098	10	1	0.008475	0.002996	0.003013	0.014992
ND3	Speckled Teal	20	2	0.016949	0.004777	0.00388	1.98958	10	2	0.016949	0.005991	0.00339	-1.40085	10	0	0	0	0	n/c
ND3	Yellow Billed Pintail	20	2	0.016949	0.004777	0.003122	-0.812352	10	2	0.016949	0.005991	0.004708	-0.69098	10	1	0.008475	0.002996	0.001695	-1.11173
ND4	Cinnamon Teal	20	1	0.002174	0.000613	0.000412	-0.59155	10	1	0.002174	0.000768	0.000773	0.014992	10	0	0	0	0	n/c
ND4	Speckled Teal	20	1	0.002174	0.000613	0.000412	-0.59155	10	1	0.002174	0.000768	0.000773	0.014992	10	0	0	0	0	n/c
ND4	Yellow Billed Pintail	20	0	0	0	0	n/c	10	0	0	0	0	n/c	10	0	0	0	0	n/c
ND4L	Cinnamon Teal	20	0	0	0	0	n/c	10	0	0	0	0	n/c	10	0	0	0	0	n/c
ND4L	Speckled Teal	20	2	0.020202	0.005694	0.002924	-1.40704	10	0.020202	0.007141	0.005612	0.005612	-0.69098	10	0	0	0	0	n/c
ND4L	Yellow Billed Pintail	20	0	0	0	0	n/c	10	0	0	0	0	n/c	10	0	0	0	0	n/c
ND5	Cinnamon Teal	20	1	0.001645	0.000464	0.000164	-1.16432	10	0	0	0	0	n/c	10	1	0.001645	0.000581	0.000329	-1.11173
ND5	Speckled Teal	20	4	0.006579	0.001854	0.002043	0.294316	10	3	0.004934	0.001744	0.000987	-1.56222	10	3	0.004934	0.001685	0.000897	-1.59996
ND5	Yellow Billed Pintail	20	1	0.001645	0.000464	0.000164	-1.16432	10	0	0	0	0	n/c	10	1	0.001645	0.000581	0.000329	-1.11173
ND6	Cinnamon Teal	20	0	0	0	0	n/c	10	0	0	0	0	n/c	10	0	0	0	0	n/c
ND6	Speckled Teal	20	1	0.005747	0.00162	0.000575	-1.16439	10	1	0.005747	0.002032	0.001149	-1.11173	10	0	0	0	0	n/c
ND6	Yellow Billed Pintail	20	2	0.011494	0.00324	0.001149	-1.51284	10	2	0.011494	0.001063	0.002299	-1.40085	10	0	0	0	0	n/c
