# Supplementary material for: High-altitude adaptation is accompanied by strong signatures of purifying selection in the mitochondrial genomes of three Andean waterfowl
Source: PLoS One. 2024 Jan 3;19(1):e0294842. doi: 10.1371/journal.pone.0294842 (PMC10763953; doi:10.1371/journal.pone.0294842)
Supplement: S6 Table — (XLSX) [file pone.0294842.s006.xlsx]

## Sheet: SUPP Table 6
Supplemental Table 6: Tajima's D statistics for each OXPHOS complex within the mitochondrial genome
	CT		ST		YBP
	High	Low	High	Low	High	Low
Full MT Genome	-1.47682	-1.70733	-1.492	-2.15488	-1.0752	-0.813059
Complex I (NAD)	-1.4719	-1.71733	-1.62586	-1.33767	-1.356	-1.22115
Complex III (CYTB)	0	0	0.2425	0	-1.11173	-1.40085
Complex IV (COX)	-0.69098	-1.56222	-1.39914	-1.43247	-0.42761	0.416061
ATP Synthase	1.30268	-2.16057	-1.636	-1.40085	-0.14916	0.794383
