# Supplementary material for: High-altitude adaptation is accompanied by strong signatures of purifying selection in the mitochondrial genomes of three Andean waterfowl
Source: PLoS One. 2024 Jan 3;19(1):e0294842. doi: 10.1371/journal.pone.0294842 (PMC10763953; doi:10.1371/journal.pone.0294842)
Supplement: S7 Table — (XLSX) [file pone.0294842.s007.xlsx]

## Sheet: SUPP Table 7
Supplemental Table 7: Tajima's D statistics for the non-coding elements (tRNA, rRNA and dLoop) within the mitochondrial genome
Species	Element	All	High	Low
Cinnamon Teal	Noncoding (tRNA+rRNA)	-1.77344	-0.82229	-1.7411
Cinnamon Teal	Noncoding (Dloop)	-1.91668	-1.63274	-1.25898
Speckled Teal	Noncoding (tRNA+rRNA)	-0.472205	-1.18033	-1.49289
Speckled Teal	Noncoding (Dloop)	1.16949	-1.42423	-1.7009
Yellow Billed Pintail	Noncoding (tRNA+rRNA)	-1.94927	-1.38129	-1.36478
Yellow Billed Pintail	Noncoding (Dloop)	-1.23669	-0.918146	-0.624874
